# Supplementary material for: Increased Cuticle Waxes by Overexpression of WSD1 Improves Osmotic Stress Tolerance in Arabidopsis thaliana and Camelina sativa
Source: Int J Mol Sci. 2021 May 13;22(10):5173. doi: 10.3390/ijms22105173 (PMC8153268; doi:10.3390/ijms22105173)
Supplement: Supplementary file 1 [file ijms-22-05173-s001.zip]

Archive with 1 entries (1 files):
- ijms-1181153-supplementary.pdf
